# Supplementary material for: Comparison of Carbapenemases and Extended-Spectrum β-Lactamases and Resistance Phenotypes in Hospital- and Community-Acquired Isolates of Klebsiella pneumoniae from Croatia
Source: Microorganisms. 2024 Nov 2;12(11):2224. doi: 10.3390/microorganisms12112224 (PMC11596078; doi:10.3390/microorganisms12112224)
Supplement: Supplementary file 1 [file microorganisms-12-02224-s001.zip]

Archive with 1 entries (1 files):
- microorganisms-3256372-supplementary.xlsx
