# Supplementary material for: Comparison of Carbapenemases and Extended-Spectrum β-Lactamases and Resistance Phenotypes in Hospital- and Community-Acquired Isolates of Klebsiella pneumoniae from Croatia
Source: Microorganisms. 2024 Nov 2;12(11):2224. doi: 10.3390/microorganisms12112224 (PMC11596078; doi:10.3390/microorganisms12112224)
Supplement: Supplementary file 1 [file microorganisms-12-02224-s001.zip › microorganisms-3256372-supplementary.xlsx]

## Sheet: UHCZ
		Specimen	NAME	Hospital unit	Date	age, gender	AMC	TZP	CTX	CRO	CAZ	FEP	IPM	MEM	ERT	GM	CIP	CZA	COL	BL	ESBL			AMI	outcome	age	m=22	UNDERLYING DISEASE	INFECTION
1	385414	IV catheter		ISH	15. 11. 2022.		>128	>128	>128	>128	64	128	16	32	R	>128	128	S	1	OXA-48	POS		1	16	D	63	M	colagiocarcinoma	BSI		UTI: 5
2	412657	urine		DK	05. 12. 2022.		>128	>128	>128	>128	32	64	2	0.5	R	128	16	S	0.25	OXA-48	POS		15	16	S	2	M	vesicouretheral reflux	UTI		BSI: 6
3	345703	troat swab		AIK	¸19. 10. 2022.		>128	64	>128	>128	>128	32	1	2	R	128	>128	S	1	OXA-48	POS		3	16	D	63	M	colagiocarcinoma	BSI		RTI: 1
4	345163	urin		AIK	19. 10. 2022.		>128	>128	>128	>128	>128	16	32	16	R	128	>128	S	0.25	OXA-48	POS		4	8	D	74	F	malignant cancer	pleuropneumonia		WOUND INFECTION:		1
5	347811	bris rane		AIK	21. 10. 2022.		>128	64	>128	>128	>128	16	0.12	0.12	R	0.5	64	S	0.5	OXA-48	POS		5	16	D	60	F	spondilodiscitis, paraplegia	wound infection		SSI: 4
6	339560	throat swab		AIK	17. 10. 2022.		>128	>128	>128	>128	>128	32	4	32	R	0.5	64	S	0.5	OXA-48	POS		6	16	S	80	F	diverticulitis	none		INTRAABODIMANL INFECITON			10
7	324170	BAL		AIK	05. 10. 2022.		>128	128	>128	>128	>128	128	8	8	R	2	128	S	0.5	OXA-48	POS		7	16	S	81	M	pancreatic cancer	none		COLONIZATION: 10
8	349924	RECTUM SWAB		AIK	24.10. 2022.		>128	128	>128	>128	>128	128	1	2	R	0.5	128	S	0.5	OXA-48	POS		8	16	S	77	F	bowel cancer	none
9	320920	INTRAOPERATIVE SPECIMEN		AIK	03.10. 2022.		>128	>128	>128	>128	64	32	8	16	R	64	4	S	0.5	OXA-48	POS		9	128	S	92	M	diverticulitis	SSI
10	318565	ETA		AIK	03.10. 2022.		>128	128	>128	>128	>128	128	32	64	R	2	>128	R	0.5	NDM	NEG		10	16	D	44	M	bowel cancer	septic shock
11	404746	ETA		AK	30.11. 2022.		>128	64	>128	>128	64	>128	64	64	R	1	>128	S	0.5	OXA-48	POS		11	16	S	64	M	intraabdominal abscessus	SSI
12	389447	ETA		AIK	21. 11. 2022.		>128	>128	>128	>128	128	64	16	64	R	>128	>128	S	0.5	OXA-48	POS		12	8	S	73	F	polytrauma	none
13	399816	rectum swab		AIK	26. 11. 2022.		>128	>128	>128	>128	128	16	4	64	R	>128	>128	S	0.5	OXA-48	POS		13	16	S	59	M	gangrenous appendicitis	SSI
14	394173	throat swab		AIK	22.11. 2022.		>128	>128	>128	>128	128	16	8	32	R	128	128	S	0.5	OXA-48	POS		14	128	S	69	F	pancreatic cancer	none
15	184342	URINE		AIK	04.06. 2023.		>128	128	>128	>128	>128	32	4	16	R	128	>128	S	0.5	OXA-48	POS		15	16	S	48	F	Morbus Crohn	urosepsis
16	414032	WOUND SWAB		AB	06. 12. 2022.		>128	>128	>128	>128	128	32	8	16	R	128	128	S	0.5	OXA-48	POS		16	16	S	61	M	Fournier gangrain	SSI
17	418676	RECTUM SWAB		AIK	09. 12. 2002.		>128	>128	>128	>128	128	128	8	16	R	64	128	S	1	OXA-48	POS		17	16	D	75	M	colagiocarcinoma	INTRAABDOMINAL INFECTION
18	318569	RECTUM SWAB		AIK	05. 10. 2022.		>128	>128	>128	>128	64	32	4	16	R	64	128	R	0.5	NDM	NEG		18	>128	D	44	M	rectum cancer	INTRAABDOMINAL INFECTION
19	426138	INTRAOPERATIVE SPECIMEN		AB2	15. 12. 2022.		>128	64	>128	>128	128	64	4	16	R	32	128	S	128	OXA-48	POS		19	16	S	69	M	hepatic cancer	INTRAABDOMINAL INFECTION
20	444111	RECTUM SWAB		AIK	30. 12. 2022.		>128	64	>128	>128	128	128	8	16	R	64	128	S	0.5	OXA-48	POS		20	8	S	75	F	femure fracture	INTRAABDOMINAL INFECTION
21	32260	THROAT SWAB		AIK	04. 10. 2022.		>128	64	1	0.5	0.5	0.25	2	2	R	16	64	S	0.06	OXA-48	NEG		21	64	D	56	M	liver transplantaion	INTRAABDOMINAL INFECTION
22	13953	URINE		ORR	2022-01-11		>128	64	>128	>128	64	16	8	32	R	1	64	S	0.5	OXA-48	POS		22	8	S	44	M	bladder cancer	INTRAABDOMINAL INFECTION
23	25867	RECTUM SWAB		AIK	20.01. 2023.		>128	64	>128	>128	128	128	2	8	R	16	>128	S	0.5	OXA-48	POS		23	8	D	72	M	bowel cancer	INTRAABDOMINAL INFECTION
24	24851	INTRAOPERATIVE SPECIMEN		AIK			>128	64	>128	>128	128	128	64	64	R	128	128	S	0.5	OXA-48	POS		24	16	S	28	F	intestinal volvulus		SSI
25	27714	RECTUM SWAB		AIK	23.01. 2023.		>128	128	>128	>128	128	32	8	16	R	0.5	32	S	2	OXA-48	POS		25	16	S	54	M	intestinal opstruction		none
26	41968	PERIANAL SWAB		AIK	2023-01-31		>128	128	>128	>128	128	32	4	8	R	64	128	S	0.5	OXA-48	POS		26	16	S	48	M	pancreatitis	SSI
27	24851	URINE		URO	20.01. 2023.		>128	128	>128	>128	128	>128	128	128	R	128	128	R	1	OXA-48, NDM	POS		27	64	S	83	M	vertebral fracture, intracranial haematoma		UTI
28	82113	troat swab		AIK	04. 03. 2023.		>128	128	>128	>128	128	128	16	64	R	64	128	S	32	OXA-48	POS		28	128	S	72	M	cerebrovascular insult	NONE
29	124716	BLOOD CULTURE		KKC	10. 04. 2023.		>128	128	>128	>128	128	128	16	64	R	2	128	S	32	OXA-48	POS		29	64	S	79	F	coronary disease	BSI
30	117640	RECTUM SWAB		AIK	03. 04. 2023.		>128	128	>128	>128	128	128	1	1	R	0.5	0.25	S	0.5	OXA-48	POS		30	128	D	85	F	perforated stomac ulcer	septic shock
31	152854	BC		KC2	02. 05. 2023.		>128	128	64	>128	128	128	8	16	R	0.5	16	R	1	NDM	POS		31	8	S	74	F	aortal valve stenosis,	BSI
32	171573	RECTUM SWAB		AIK	17. 05. 2023.		>128	>128	>128	>128	128	64	4	16	R	1	128	S	0.5	OXA-48	POS		32	128	S	92	F	ileus	none
33	170365	troat swab		AIK	16. 05. 2023.		>128	>128	>128	>128	128	64	8	16	R	0.5	128	S	0.5	OXA-48	POS		33	64	D	84	M	cholecystitis acute, hepatic abscessus	intraabdominal infection
34	182407	URINE		AIK	16. 05. 2023.		>128	>128	>128	>128	>128	128	8	32	R	64	128	S	0.5	OXA-48	POS		34	>128	D	60	F	cancer of easophagus	UTI
35	182407	urine		IPT	2023-05-31		>128	>128	>128	>128	>128	128	8	32	R	32	128	S	0.5	OXA-48	POS		35	>128	S	26	M	cerebral paralysis, epilepsy	UTI
36	207811	RECTUM SWAB		AIK	10. 07. 2023.		>128	>128	>128	>128	>128	>128	4	32	R	8	>128	S	0.25	OXA-48	POS		36	32	D	65	M	pancreatic cancer	intraabdominal infectiion
37	223227	WOUND SWAB		AIK	12. 07. 2023.		>128	>128	>128	>128	>128	>128	4	32	R	2	>128	S	0.25	OXA-48	POS		37	32	S	81	F	gall bladder perforation, peritonitis	intraabdominal infection
	ISH-medical intensive care unit, AIK-surgery intensive care unit,						AB-abdominal surgery, DK-paediatric surgery, URO-urology, IPT.transplatation unit, URO-urology																		D=13		f=15
		ESBL TESTIRANJE										AMP-C										KARBAPENEMAZE			S=24	0.35		25
		CAZ	CL	FEP	CL		CTX	CL	CRO	CL		CAZ	clox	FEP	clox	CTX	clox	CRO	clox				HODGE	CIM				IS1999/OXA-48		IMI	EDTA	MEM	EDTA
1	385414	9	22	13	25		6	19	6	23	POS	9	9	13	13	6	8	6	6	NEG	1	385414	POS	POS	OXA-48	32	32	POS		19	23	17	22	16	NEG
2	412657	13	24	17	26		6	29	10	25	POS	13	12	17	16	6	7	10	13	NEG	2	412657	POS	POS	OXA-48	0.5	0.5	NEG		25	24	27	27	2	NEG
3	345703	6	20	6	21		6	15	6	20	POS	6	6	6	6	6	6	6	8	NEG	3	345703	POS	POS	OXA-48	2	2	NEG		26	24	21	22	1	NEG
4	345163	6	19	6	21		6	13	6	19	POS	6	6	6	6	6	6	6	6	NEG	4	345163	POS	POS	OXA-48	16	16	POS		18	21	17	19	32	NEG
5	347811	6	22	13	27		6	21	6	24	POS	6	8	13	12	6	6	6	6	NEG	5	347811	NEG	POS	OXA-48	0.12	0.12	NEG		28	28	29	27	0.12	NEG
6	339560	13	27	11	16		11	23	12	22	POS	13	15	11	13	11	12	12	11	NEG	6	339560	POS	POS	OXA-48	32	32	POS		17	20	16	21	4	NEG
7	324170	20	27	20	26		6	17	11	25	POS	20	22	20	19	6	6	6	6	NEG	7	324170	NEG	POS	OXA-48	8	8	NEG		18	19	19	17	8	NEG
8	349924	6	19	6	18		6	18	6	13	POS	6	6	6	6	6	6	6	6	NEG	8	349924	NEG	POS	OXA-48	2	2	NEG		22	21	23	23	1	NEG
9	320920	6	18	6	21		6	13	6	17	POS	6	6	6	9	6	8	6	6	NEG	9	320920	POS	POS	OXA-48	16	16	POS		19	19	17	19	8	NEG
10	318569	6	9	6	10		6	10	6	9	NEG	6	6	6	8	6	7	6	6	NEG	10	318569	NEG	POS	NDM	64	64			8	23	6	27	32	POS
11	404749	6	18	6	21		6	13	6	17	POS	6	6	6	9	6	8	6	6	NEG	11	404749	POS	POS	OXA-48	64	64	POS		10	25	9	27	64	pos
12	389447	6	20	6	20		6	8	6	13	POS	6	6	6	6	6	6	6	6	NEG	12	389447	POS	POS	OXA-48	64	64	POS		15	22	12	28	16	pos
13	399816	6	20	6	21		6	15	6	18	POS	6	8	6	6	6	6	6	8	NEG	13	399816	POS	POS	OXA-48	64	64	POS		21	20	16	21	4	NEG
14	394173	6	21	6	24		6	22	6	18	POS	6	8	6	6	7	10	6	6	NEG	14	394173	POS	POS	OXA-48	32	32	POS		19	19	17	20	8	NEG
15	184342	10	24	18	29		7	25	6	20	POS	10	12	18	20	6	6	6	6	NEG	15	184342	POS	POS	OXA-48	16	16	POS		20	22	18	16	4	NEG
16	414032	6	19	6	22		6	12	6	15	POS	6	6	6	6	6	6	6	6	NEG	16	414032	POS	POS	OXA-48	16	16	POS		21	21	17	20	8	NEG
17	418676	6	22	6	23		6	20	6	15	POS	6	6	6	6	6	6	6	8	NEG	17	418676	POS	POS	OXA-48	16	16	POS		19	20	18	22	8	NEG
18	318569	12	13	18	18		6	10	8	8	NEG	12	14	12	14	6	8	8	8	NEG	18	318569	POS	POS	NDM	16	16			21	35	17	38	4	POS
19	426138	6	21	6	25		6	17	6	22	POS	6	6	6	6	6	7	6	9	NEG	19	426138	NEG	NEG	OXA-48	16	16	POS		20	22	19	19	4	NEG
20	444111	6	19	6	22		6	14	6	20	POS	6	8	6	6	6	6	6	6	NEG	20	444111	NEG	NEG	OXA-48	16	16	POS		19	20	18	17	8	NEG
21	32260	6	6	8	10		6	6	6	6	NEG	6	6	8	10	6	6	6	8	NEG	21	32260	POS	POS	OXA-48	2	2	NEG		25	25	27	26	2	NEG
22	13953	10	17	12	21		6	12	6	15	POS	10	8	10	9	6	6	6	6	NEG	22	13953	POS	NEG	OXA-48	32	32	POS		21	23	16	22	8	NEG
23	25867	6	17	6	20		6	13	6	18	POS	6	6	6	8	6	6	6	6	NEG	23	25867	POS	NEG	OXA-48	8	8	NEG		25	23	21	25	2	NEG
24	24851	6	28	9	30		6	28	6	30	POS	6	6	6	8	6	6	6	6	NEG	24	24851	NEG	NEG	OXA-48	64	64	POS		15	30	16	31	64	pos
25	41968	6	21	15	29		9	19	12	25	POS	6	6	15	18	9	12	12	11	NEG	25	41968	POS	POS	OXA-48	16	16	POS		22	21	19	23	8	NEG
26	24851	8	19	11	22		6	14	6	18	POS	8	7	11	12	6	6	6	7	NEG	26	24851	POS	POS	OXA-48	8	8	NEG		23	24	21	21	4	NEG
27	24851	6	18	6	20		6	14	6	18	POS	6	6	6	6	6	7	6	8	NEG	27	24851	NEG	POS	OXA-48, NDM	128	128	POS		16	27	14	29	128	POS
28	82113	6	22	15	29		6	19	6	25	POS	6	6	15	17	6	6	6	6	NEG	28	82113	NEG	POS	OXA-48	64	64	POS		18	26	15	30	16	pos
29	124716	6	21	13	27		6	17	6	22	POS	6	6	13	15	6	6	6	9	NEG	29	124716	POS	POS	OXA-48	64	64	POS		18	25	16	28	16	pos
30	117640	6	20	12	25		6	16	6	20	POS	6	6	12	13	6	6	6	6	NEG	30	117640	POS	POS	OXA-48	1	1	NEG		25	24	26	29	1	NEG
31	152854	6	6	6	6		6	6	6	6	NEG	6	6	6	6	6	6	6	6	NEG	31	152854	POS	POS	NDM	16	16			19	30	17	32	8	POS
32	171573	6	18	8	20		6	19	6	22	POS	6	6	8	10	6	6	6	6	NEG	32	171573	POS	POS	OXA-48	16	16	POS		21	21	18	22	4	NEG
33	170365	10	22	15	23		6	23	6	21	POS	10	9	15	13	6	6	6	6	NEG	33	170365	POS	POS	OXA-48	16	16	POS		20	22	19	19	8	NEG
34	182407	12	20	17	26		6	19	6	18	POS	12	12	17	19	6	6	6	6	NEG	34	182407	POS	POS	OXA-48	32	32	POS		22	22	18	20	8	NEG
35	182407	6	21	15	29		6	23	6	25	POS	6	6	15	13	6	6	6	6	NEG	35	182407	NEG	POS	OXA-48	32	32	POS		21	22	19	20	8	NEG
36	207811	6	18	10	20		6	16	6	19	POS	6	7	10	12	6	6	6	6	NEG	36	207811	NEG	POS	OXA-48	32	32	POS		23	21	18	22	4	NEG
37	223227	6	28	9	30		6	17	6	22	POS	6	6	6	6	6	6	6	6	NEG	37	223227	POS	POS	OXA-48	32	32	POS		21	21	20	22	4	NEG
			TEM	SHV	CTX-M	OKNV	ESBL		KPC	IMP	VIM	NDM	OXA-48	GR 1	GR 2	GR 3	GR 4	gr 5	Frep	K	B/O	qnr A	qnrB	qnrS	mcr-1	mcr-2
	1	385414	POS	POS	POS	OXA-48	POS		NEG	NEG	NEG	NEG	POS	NEG	L	W	NEG	NEG	NEG	NEG	NEG	NEG	NEG	NEG	NEG	NEG
	2	412657	POS	POS	POS	OXA-48	POS		NEG	NEG	NEG	NEG	POS	NEG	L	NEG	NEG	NEG	NEG	NEG	NEG	NEG	NEG	NEG	NEG	NEG
	3	345703	NEG	POS	POS	OXA-48	POS		NEG	NEG	NEG	NEG	POS	NEG	L	NEG	NEG	NEG	NEG	NEG	NEG	NEG	NEG	NEG	NEG	NEG
	4	345163	NEG	POS	POS	OXA-48	POS		NEG	NEG	NEG	NEG	POS	NEG	L	NEG	NEG	NEG	NEG	NEG	NEG	NEG	NEG	NEG	NEG	NEG
	5	347811	NEG	POS	POS	OXA-48	POS		NEG	NEG	NEG	NEG	POS	NEG	L	NEG	NEG	NEG	NEG	NEG	NEG	NEG	NEG	NEG	NEG	NEG
	6	339560	NEG	POS	POS	OXA-48	POS		NEG	NEG	NEG	NEG	POS	NEG	L	NEG	NEG	NEG	NEG	NEG	NEG	NEG	NEG	NEG	NEG	NEG
	7	324170	NEG	POS	POS	OXA-48	POS		NEG	NEG	NEG	NEG	POS	NEG	L	NEG	NEG	NEG	NEG	NEG	NEG	NEG	NEG	NEG	NEG	NEG
	8	349924	NEG	POS	POS	OXA-48	POS		NEG	NEG	NEG	NEG	POS	NEG	L	NEG	NEG	NEG	NEG	NEG	NEG	NEG	NEG	NEG	NEG	NEG
	9	320920	NEG	POS	POS	OXA-48	POS		NEG	NEG	NEG	NEG	POS	NEG	L	W	NEG	NEG	NEG	NEG	NEG	NEG	NEG	NEG	NEG	NEG
	10	318569	NEG	POS	NEG	NDM	NEG		NEG	NEG	NEG	POS	NEG	NEG	X3	NEG	NEG	NEG	NEG	NEG	NEG	NEG	NEG	NEG	NEG	NEG
	11	404749	NEG	POS	POS	OXA-48	POS		NEG	NEG	NEG	NEG	POS	NEG	L	NEG	Y	NEG	NEG	NEG	NEG	NEG	NEG	NEG	NEG	NEG
	12	389447	NEG	POS	POS	OXA-48	POS		NEG	NEG	NEG	NEG	POS	NEG	L	NEG	NEG	NEG	NEG	NEG	NEG	NEG	NEG	NEG	NEG	NEG
	13	399816	NEG	POS	POS	OXA-48	POS		NEG	NEG	NEG	NEG	POS	NEG	L	NEG	NEG	NEG	NEG	NEG	NEG	NEG	NEG	NEG	NEG	NEG
	14	394173	NEG	POS	POS	OXA-48	POS		NEG	NEG	NEG	NEG	POS	NEG	L	NEG	NEG	NEG	NEG	NEG	NEG	NEG	NEG	NEG	NEG	NEG
	15	184342	NEG	POS	POS	OXA-48	POS		NEG	NEG	NEG	NEG	POS	NEG	L	NEG	NEG	NEG	NEG	NEG	NEG	NEG	NEG	NEG	NEG	NEG
	16	414032	NEG	POS	POS	OXA-48	POS		NEG	NEG	NEG	NEG	POS	NEG	L	NEG	NEG	NEG	NEG	NEG	NEG	NEG	NEG	NEG	NEG	NEG
	17	418676	NEG	POS	POS	OXA-48	POS		NEG	NEG	NEG	POS	POS	NEG	L	NEG	NEG	NEG	NEG	NEG	NEG	NEG	NEG	NEG	NEG	NEG
	18	318569	NEG	POS	POS	NDM	NEG		NEG	NEG	NEG	POS	NEG	NEG	X3	NEG	NEG	NEG	NEG	NEG	NEG	NEG	NEG	NEG	NEG	NEG
	19	426138	NEG	POS	NEG	OXA-48	POS		NEG	NEG	NEG	NEG	POS	NEG	L	NEG	NEG	NEG	NEG	NEG	NEG	NEG	NEG	NEG	NEG	NEG
	20	444111	NEG	POS	POS	OXA-48	POS		NEG	NEG	NEG	NEG	POS	NEG	L	NEG	NEG	NEG	NEG	NEG	NEG	NEG	NEG	NEG	NEG	NEG
	21	32260	NEG	POS	POS	OXA-48	NEG		NEG	NEG	NEG	NEG	POS	NEG	NEG	NEG	NEG	NEG	NEG	NEG	NEG	NEG	NEG	NEG	NEG	NEG
	22	13953	NEG	POS	NEG	OXA-48	POS		NEG	NEG	NEG	NEG	POS	NEG	NEG	NEG	NEG	NEG	NEG	NEG	NEG	NEG	NEG	NEG	NEG	NEG
	23	25867	NEG	POS	POS	OXA-48	POS		NEG	NEG	NEG	NEG	POS	NEG	NEG	NEG	NEG	NEG	NEG	NEG	NEG	NEG	NEG	NEG	NEG	NEG
	24	24851	NEG	POS	POS	OXA-48	POS		NEG	NEG	NEG	NEG	POS	NEG	NEG	NEG	NEG	NEG	NEG	NEG	NEG	NEG	NEG	NEG	NEG	NEG
	25	41968	NEG	POS	POS	OXA-48	POS		NEG	NEG	NEG	NEG	POS	NEG	NEG	NEG	NEG	NEG	NEG	NEG	NEG	NEG	NEG	NEG	NEG	NEG
	26	24851	NEG	POS	POS	OXA-48	POS		NEG	NEG	NEG	NEG	POS	NEG	NEG	NEG	NEG	NEG	NEG	NEG	NEG	NEG	NEG	NEG	NEG	NEG
	27	24851	NEG	POS	POS	OXA-48, NDM	POS		NEG	NEG	NEG	POS	POS	NEG	NEG	NEG	NEG	NEG	NEG	NEG	NEG	NEG	NEG	NEG	NEG	NEG
	28	82113	NEG	POS	POS	OXA-48	POS		NEG	NEG	NEG	NEG	POS	NEG	NEG	NEG	NEG	NEG	NEG	NEG	NEG	NEG	NEG	NEG	NEG	NEG
	29	124716	NEG	POS	POS	OXA-48	POS		NEG	NEG	NEG	NEG	POS	NEG	NEG	NEG	NEG	NEG	NEG	NEG	NEG	NEG	NEG	NEG	NEG	NEG
	30	117640	NEG	POS	POS	OXA-48	POS		NEG	NEG	NEG	NEG	POS	NEG	NEG	NEG	NEG	NEG	NEG	NEG	NEG	NEG	NEG	NEG	NEG	NEG
	31	152854	NEG	POS	POS	NDM	POS		NEG	NEG	NEG	POS	NEG	NEG	X3	NEG	NEG	NEG	NEG	NEG	NEG	NEG	NEG	NEG	NEG	NEG
	32	171573	NEG	POS	POS	OXA-48	POS		NEG	NEG	NEG	NEG	POS	NEG	NEG	NEG	NEG	NEG	NEG	NEG	NEG	NEG	NEG	NEG	NEG	NEG
	33	170365	NEG	POS	POS	OXA-48	POS		NEG	NEG	NEG	NEG	POS	NEG	NEG	NEG	NEG	NEG	NEG	NEG	NEG	NEG	NEG	NEG	NEG	NEG
	34	182407	NEG	POS	POS	OXA-48	POS		NEG	NEG	NEG	NEG	POS	NEG	NEG	NEG	NEG	NEG	NEG	NEG	NEG	NEG	NEG	NEG	NEG	NEG
	35	182407	NEG	POS	POS	OXA-48	POS		NEG	NEG	NEG	NEG	POS	NEG	NEG	NEG	NEG	NEG	NEG	NEG	NEG	NEG	NEG	NEG	NEG	NEG
	36	207811	NEG	POS	POS	OXA-48	POS		NEG	NEG	NEG	NEG	POS	NEG	NEG	NEG	NEG	NEG	NEG	NEG	NEG	NEG	NEG	NEG	NEG	NEG
	37	223227	NEG	POS	POS	OXA-48	POS		NEG	NEG	NEG	NEG	POS	NEG	NEG	NEG	NEG	NEG	NEG	NEG	NEG	NEG	NEG	NEG	NEG	NEG

## Sheet: outpatient
vanjski		Specimen	NAME	Hospital unit	Date	age, gender	gender	AMC	TZP	CTX	CRO	CAZ	FEP	IPM	MEM	ERT	GM	AMI	CIP	CZA	COL	BL	ESBL
1	270917	urine		UHCZ	14.10. 2023.	61	M	>128	>128	>128	>128	64	128	4	16	R	>128	64	>128	S	0.25	OXA-48	pos	1					UTI	UTI: 27
2	107105	urine		UHCZ	24.03. 2023. 76 M	76	M	>128	>128	>128	>128	128	64	4	8	R	1	32	64	S	0.25	OXA-48	pos	2					UTI	RTI: 1
3	79027	URINE		UHCZ	01. 03. 2023.	69	M	>128	>128	>128	>128	128	32	1	16	R	16	16	32	S	1	OXA-48	pos	3					UTI	WOUND INFECTION: 1
4	34839	URINE		UHCZ	25.01. 2023.	76	M	>128	>128	>128	>128	128	64	4	8	R	1	32	64	S	0.25	OXA-48	pos	4					UTI	SSI: 1
5	273175	URINE		UHCZ	17.10. 2023.	49	F	>128	>128	>128	>128	64	32	32	16	R	64	32	>128	S	0.5	OXA-48	pos	5					UTI
6	282832	URINE		UHCZ	31.10.2023.	81	M	>128	>128	1	1	1	0.25	0.5	0.25	R	1	16	0.25	S	0.25	OXA-48	NEG	6					UTI
7	138156	URINE		UHCZ	20.04. 2023.	76	F	>128	>128	>128	>128	128	64	4	16	R	64	16	64	S	1	OXA-48	pos	7					UTI
8	138293	URINE		UHCZ	20.04. 2023.	73	M	>128	>128	>128	>128	128	32	1	0.25	R	32	32	64	S	1	OXA-48	pos	8					UTI
9	176277	URINE		UHCZ	22.05. 2023.	76	M	>128	>128	>128	>128	128	64	0.12	0.12	R	16	128	32	S	0.5	OXA-48	pos	9					UTI
10	179160	URINE		UHCZ	26.05. 2023.	86	F	>128	>128	>128	>128	64	128	1	1	R	>128	32	>128	S	0.25	OXA-48	pos	10					UTI
11	180641	URINE		UHCZ	29.05. 2023.	87	F	>128	>128	0.5	0.25	1	0.12	2	0.5	R	0.5	8	0.25	S	0.5	OXA-48	NEG	11					UTI
12	172073	URINE		UHCZ	18.05. 2023.	50	F	>128	>128	>128	>128	128	64	4	16	R	32	16	128	S	0.5	OXA-48	pos	12					UTI
13	475556	URINE		UHCZ	06.02. 2023 75 F	75	F	>128	>128	0.5	1	1	0.25	0.5	0.25	R	0.12	8	64	S	0.5	OXA-48	NEG	13					UTI
14	191181	URINE		UHCZ	2023-06-14	25	M	>128	>128	>128	>128	64	128	8	32	R	>128	>128	>128	S	0.5	OXA-48	pos	14					UTI
15	305466	urine		UHCZ	21.09. 2022.	71	M	>128	>128	>128	>128	32	32	4	32	R	16	32	128	S	0.5	OXA-48	pos	15					UTI
16	26495	URINE		UHCZ	05. 10. 2023.	86	F	>128	>128	0.25	0.25	0.12	0.25	1	1	R	0.5	8	0.12	S	0.5	OXA-48	NEG	16					UTI
17	251991	URINE		UHCZ	2023-09-18	54	M	>128	>128	>128	>128	32	64	2	1	R	16	128	0.5	S	0.5	OXA-48	pos	17					UTI
18	210031	URINE		UHCZ	12.07. 2023.	93	F	>128	>128	>128	>128	64	128	2	16	R	>128	>128	>128	S	0.5	OXA-48	pos	18					UTI
19	263586	URINE		UHCZ	04. 10. 2023.	64	F	>128	>128	>128	>128	64	128	2	2	R	0.12	8	0.5	S	0.25	OXA-48	pos	19					UTI
20	252455	URINE		UHCZ	19.09. 2023.	52	F	>128	>128	>128	>128	128	64	4	8	R	0.5	32	64	S	1	OXA-48	pos	20					UTI
21	306164	URINE		UHCZ	04.12. 2023.	77	M	>128	>128	>128	>128	128	128	16	64	R	64	32	128	S	1	OXA-48	pos	21					UTI
22	301698	SPUTUM		UHCZ	27.11. 2023.	78	M	>128	>128	>128	>128	128	64	2	16	R	1	16	32	S	0.5	OXA-48	pos	22			pneumonia		RTI
23	302854	URINE		UHCZ	28. 11. 2023.	72	M	>128	>128	>128	>128	32	64	8	32	R	1	8	16	S	0.5	OXA-48	pos	23					UTI
24	299873	URINE		UHCZ	24.11. 2023.	74	M	>128	>128	>128	>128	64	128	128	128	R	>128	64	>128	S	0.25	OXA-48	pos	24					UTI
25	317117	URINE		UHCZ	18.12. 2023.	55	M	>128	>128	>128	>128	64	128	8	32	R	64	8	0.5	S	1	OXA-48	pos	25					UTI
26	232424	WOUND SWAB		UHCZ	18.08. 2023. 95 M	95	M	>128	>128	>128	>128	128	32	2	4	R	32	32	64	S	0.5	OXA-48	pos	26					WOUND INFECTION
27	234145	URINE		UHCZ	22.08. 2023. 85 F	85	F	>128	>128	>128	>128	128	128	8	16	R	64	16	128	S	0.5	OXA-48	pos	27					UTI
28	100148	PUNKTAT		UHCZ	14.04. 2023.	82	F	>128	>128	>128	>128	64	128	4	16	R	0.5	8	>128	S	0.25	OXA-48	pos	28			postoperativhni apscess		SSI
29	36609	URINE		UHCZ	19.09. 2023.	52	F	>128	>128	>128	>128	32	64	4	16	R	16	128	0.5	S	0.5	OXA-48	pos	29					UTI
30	162637	URINE		UHCZ	10.05. 2023.	70	F	>128	>128	>128	>128	128	128	0.12	0.12	R	1	4	>128	R	1	NDM	NEG	30					UTI
							M=16
		ESBL TESTIRANJE					F=14						AMP-C										KARBAPENEMAZE				10
		CAZ	CL	FEP	CL	CTX		CL	CRO	CL		CAZ	clox	FEP	clox	CTX	clox	CRO	clox				HODGE	CIM			IS1999/oxa-48		IMI	EDTA	MEM	EDTA
1	270917	6	18	6	21	6		16	6	18	POS	6	6	6	6	6	6	6	6	NEG	1		POS	POS	OXA-48	16	NEG		19	18	16	19	NEG	4
2	107105	6	20	6	22	6		17	6	23	POS	6	6	6	6	6	6	6	6	NEG	2		POS	POS	OXA-48	8	NEG		18	18	19	21	NEG	4
3	79027	6	20	6	20	6		16	6	25	POS	6	6	6	6	6	6	6	6	NEG	3		POS	POS	OXA-48	16	NEG		22	23	18	18	NEG	1
4	34839	6	23	6	21	6		15	6	24	POS	6	6	6	6	6	6	6	6	NEG	4		POS	POS	OXA-48	8	NEG		21	20	19	19	NEG	4
5	273175	6	18	6	23	6		15	6	23	POS	6	6	6	6	6	6	6	6	NEG	5		POS	POS	OXA-48	16	NEG		17	27	14	29	pos	32
6	282832	19	20	22	22	17		19	18	21	NEG	19	21	22	23	17	18	18	22	NEG	6		POS	POS	OXA-48	0.25	NEG		26	29	28	31	NEG	0.5
7	138156	6	15	6	14	6		13	6	15	POS	6	6	6	6	6	6	6	6	NEG	7		POS	POS	OXA-48	16	NEG		25	25	17	23	NEG	4
8	138293	6	22	13	27	6		21	6	24	POS	6	8	13	12	6	6	6	6	NEG	8		POS	POS	OXA-48	0.25	NEG		27	27	23	21	NEG	1
9	176277	6	20	6	24	8		18	6	23	POS	6	8	6	9	6	6	6	6	NEG	9		POS	POS	OXA-48	0.12	NEG		26	25	28	30	NEG	0.12
10	179160	6	16	12	23	6		15	6	21	POS	6	6	6	6	6	6	6	6	NEG	10		POS	POS	OXA-48	1	NEG		24	22	23	25	NEG	1
11	180641	20	24	20	23	17		19	18	19	NEG	20	22	20	24	17	19	18	19	NEG	11		POS	POS	OXA-48	0.5	NEG		27	25	22	24	NEG	2
12	172073	6	17	6	22	6		16	6	20	POS	6	8	6	6	6	6	6	6	NEG	12		POS	POS	OXA-48	16	NEG		19	17	16	20	NEG	4
13	475556	20	20	22	25	19		19	18	22	NEG	20	21	22	23	19	18	18	22	NEG	13		POS	POS	OXA-48	0.25	NEG		25	24	28	27	NEG	0.5
14	191181	6	19	8	25	6		16	6	22	POS	6	6	8	8	6	6	6	6	NEG	14		POS	POS	OXA-48	32	POS		18	25	11	23	pos	8
15	305466	6	18	8	22	6		15	6	21	POS	6	6	9	9	6	6	6	6	NEG	15		POS	POS	OXA-48	32	POS		19	19	12	25	pos	4
16	26495	21	23	22	24	18		18	20	20	NEG	21	21	22	22	18	18	20	20	NEG	16		POS	POS	OXA-48	1	NEG		28	27	26	28	NEG	1
17	251991	6	17	9	20	6		14	6	16	POS	6	6	9	12	6	6	6	6	NEG	17		POS	POS	OXA-48	1	NEG		26	26	23	25	NEG	2
18	210031	8	18	10	21	6		19	6	23	POS	8	10	10	11	6	6	6	6	NEG	18		POS	POS	OXA-48	16	POS		20	22	16	19	NEG	2
19	263586	9	15	12	25	6		15	6	19	POS	9	10	12	12	6	6	6	6	NEG	19		POS	POS	OXA-48	2	NEG		21	21	20	23	NEG	2
20	252455	6	18	10	21	6		13	6	21	POS	6	8	10	11	6	6	6	6	NEG	20		POS	POS	OXA-48	8	NEG		18	21	19	24	NEG	4
21	306164	6	16	13	24	6		19	6	24	POS	6	9	13	15	6	6	6	6	NEG	21		POS	POS	OXA-48	64	POS		16	23	6	25	pos	16
22	301698	8	19	9	23	6		17	6	20	POS	8	10	9	10	6	6	6	6	NEG	22		POS	POS	OXA-48	16	NEG		20	21	18	24	NEG	2
23	302854	6	16	8	15	6		13	6	15	POS	6	6	8	7	6	6	6	6	NEG	23		POS	POS	OXA-48	32	POS		19	20	15	21	NEG	8
24	299873	6	18	10	14	6		18	6	21	POS	6	7	10	10	6	6	6	6	NEG	24		POS	POS	OXA-48	128	POS		6	27	6	25	pos	128
25	317117	6	20	12	25	6		18	6	22	POS	6	6	12	15	6	6	6	6	NEG	25		POS	POS	OXA-48	32	POS		18	21	15	19	NEG	8
26	232424	6	18	13	24	6		16	6	14	POS	6	8	13	13	6	6	6	6	NEG	26		POS	POS	OXA-48	4	NEG		22	22	19	21	NEG	2
27	234145	6	19	9	19	6		13	6	14	POS	6	6	9	10	6	6	6	8	NEG	27		POS	POS	OXA-48	16	POS		18	21	16	19	NEG	8
28	100148	8	21	10	22	6		15	6	19	POS	8	11	10	12	6	8	6	7	NEG	28		POS	POS	OXA-48	16	POS		19	20	14	18	NEG	4
29	36609	6	20	8	18	6		17	6	18	POS	6	6	8	7	6	6	6	6	NEG	29		POS	POS	OXA-48	16	POS		20	22	15	20	NEG	4
30	162637	6	6	6	6	6		6	6	6	NEG	6	6	6	6	6	6	6	6	NEG	30		POS	POS	NDM	0.12			24	35	25	39	pos	0.12
			TEM	SHV	CTX-M			ESBL		KPC	IMP	VIM	NDM	OXA-48	GR 1	GR 2	GR 3	GR 4	gr 5	Frep	K	B/O	qnr A	qnrB	mcr-1	mcr-2
1	270917		NEG	POS	POS			POS		NEG	NEG	NEG	NEG	POS	NEG	L	NEG	NEG	NEG	NEG	NEG	NEG	NEG	NEG	NEG	NEG
2	107105		NEG	POS	POS			POS		NEG	NEG	NEG	NEG	POS	NEG	NEG	NEG	NEG	NEG	NEG	NEG	NEG	NEG	NEG	NEG	NEG
3	79027		NEG	POS	POS			POS		NEG	NEG	NEG	NEG	POS	NEG	NEG	NEG	NEG	NEG	NEG	NEG	NEG	NEG	NEG	NEG	NEG
4	34839		NEG	POS	POS			POS		NEG	NEG	NEG	NEG	POS	NEG	NEG	NEG	NEG	NEG	NEG	NEG	NEG	NEG	NEG	NEG	NEG
5	273175		NEG	POS	POS			POS		NEG	NEG	NEG	NEG	POS	NEG	NEG	NEG	NEG	NEG	NEG	NEG	NEG	NEG	NEG	NEG	NEG
6	282832		NEG	POS	NEG			NEG		NEG	NEG	NEG	NEG	POS	NEG	L	NEG	NEG	NEG	NEG	NEG	NEG	NEG	NEG	NEG	NEG
7	138156		NEG	POS	POS			POS		NEG	NEG	NEG	NEG	POS	NEG	NEG	NEG	NEG	NEG	NEG	NEG	NEG	NEG	NEG	NEG	NEG
8	138293		NEG	POS	POS			POS		NEG	NEG	NEG	NEG	POS	NEG	L	NEG	NEG	NEG	NEG	NEG	NEG	NEG	NEG	NEG	NEG
9	176277		NEG	POS	POS			POS		NEG	NEG	NEG	NEG	POS	NEG	L	NEG	NEG	NEG	NEG	NEG	NEG	NEG	NEG	NEG	NEG
10	179160		NEG	POS	POS			POS		NEG	NEG	NEG	NEG	POS	NEG	NEG	NEG	NEG	NEG	NEG	NEG	NEG	NEG	NEG	NEG	NEG
11	180641		NEG	POS	NEG			NEG		NEG	NEG	NEG	NEG	POS	NEG	L	NEG	NEG	NEG	NEG	NEG	NEG	NEG	NEG	NEG	NEG
12	172073		NEG	POS	POS			POS		NEG	NEG	NEG	NEG	POS	NEG	L	NEG	NEG	NEG	NEG	NEG	NEG	NEG	NEG	NEG	NEG
13	475556		NEG	POS	NEG			NEG		NEG	NEG	NEG	NEG	POS	NEG	L	NEG	NEG	NEG	NEG	NEG	NEG	NEG	NEG	NEG	NEG
14	191181		NEG	POS	POS			POS		NEG	NEG	NEG	NEG	POS	NEG	L	NEG	NEG	NEG	NEG	NEG	NEG	NEG	NEG	NEG	NEG
15	305466		NEG	POS	POS			POS		NEG	NEG	NEG	NEG	POS	NEG	NEG	NEG	NEG	NEG	NEG	NEG	NEG	NEG	NEG	NEG	NEG
16	26495		NEG	POS	NEG			NEG		NEG	NEG	NEG	NEG	POS	NEG	NEG	NEG	NEG	NEG	NEG	NEG	NEG	NEG	NEG	NEG	NEG
17	251991		NEG	POS	POS			POS		NEG	NEG	NEG	NEG	POS	NEG	L	NEG	NEG	NEG	NEG	NEG	NEG	NEG	NEG	NEG	NEG
18	210031		NEG	POS	POS			POS		NEG	NEG	NEG	NEG	POS	NEG	L	NEG	NEG	NEG	NEG	NEG	NEG	NEG	NEG	NEG	NEG
19	263586		NEG	POS	POS			POS		NEG	NEG	NEG	NEG	POS	NEG	NEG	NEG	NEG	NEG	NEG	NEG	NEG	NEG	NEG	NEG	NEG
20	252455		NEG	POS	POS			POS		NEG	NEG	NEG	NEG	POS	NEG	NEG	NEG	NEG	NEG	NEG	NEG	NEG	NEG	NEG	NEG	NEG
21	306164		NEG	POS	POS			POS		NEG	NEG	NEG	NEG	POS	NEG	NEG	NEG	NEG	NEG	NEG	NEG	NEG	NEG	NEG	NEG	NEG
22	301698		NEG	POS	POS			POS		NEG	NEG	NEG	NEG	POS	NEG	NEG	NEG	NEG	NEG	NEG	NEG	NEG	NEG	NEG	NEG	NEG
23	302854		NEG	POS	POS			POS		NEG	NEG	NEG	NEG	POS	NEG	NEG	NEG	NEG	NEG	NEG	NEG	NEG	NEG	NEG	NEG	NEG
24	299873		NEG	POS	POS			POS		NEG	NEG	NEG	NEG	POS	NEG	NEG	NEG	NEG	NEG	NEG	NEG	NEG	NEG	NEG	NEG	NEG
25	317117		NEG	POS	POS			POS		NEG	NEG	NEG	NEG	POS	NEG	NEG	NEG	NEG	NEG	NEG	NEG	NEG	NEG	NEG	NEG	NEG
26	232424		NEG	POS	POS			POS		NEG	NEG	NEG	NEG	POS	NEG	NEG	NEG	NEG	NEG	NEG	NEG	NEG	NEG	NEG	NEG	NEG
27	234145		NEG	POS	POS			POS		NEG	NEG	NEG	NEG	POS	NEG	NEG	NEG	NEG	NEG	NEG	NEG	NEG	NEG	NEG	NEG	NEG
28	100148		NEG	POS	POS			POS		NEG	NEG	NEG	NEG	POS	NEG	NEG	NEG	NEG	NEG	NEG	NEG	NEG	NEG	NEG	NEG	NEG
29	36609		NEG	POS	POS			POS		NEG	NEG	NEG	NEG	POS	NEG	NEG	NEG	NEG	NEG	NEG	NEG	NEG	NEG	NEG	NEG	NEG
30	162637		NEG	POS	NEG			NEG		NEG	NEG	NEG	POS	NEG	NEG	NEG	NEG	NEG	NEG	NEG	NEG	NEG	NEG	NEG	NEG	NEG

## Sheet: UHCSM
		Specimen	ward	Hospital unit	Date	AMC	TZP	CTX	CRO	CAZ	FEP	IPM	MEM	ERT	GM	AMI	CIP	CZA	COL	BL	ESBL			age	gender	outcome	diagnosis	infection	ward	UTI: 7
1	29048	ETA	ICU	VG	2023-06-02	>128	64	>128	>128	>128	>128	1	8	R	>128	32	>128	S	1	OXA-48	POS	1	1	83	m	S	hip fracture	none	ICU	BSI: 5
2	64908	URINE	Burn Unit	VG	12.12. 2022.	>128	64	>128	128	16	16	0.5	0.5	R	2	64	64	S	0.5	OXA-48	POS	2	2	75	f	S	necrectomia	UTI	Burn Unit	wound: 2
3	61342	RECTUM SWAB	Burn Unit	VG		>128	>128	>128	>128	64	128	0.5	0.5	R	16	16	32	S	0.5	OXA-48	POS	3	3	83	m	S	necrectomia		Burn Unit	BAL:1
4	67607	ETA	ICU	VG	27.12. 2022.	>128	128	>128	>128	>128	128	1	8	R	16	16	32	S	0.25	OXA-48	POS	4	4	81	f	S	total hip arthroplasty	none	ICU	pus: 1
5	68484	BC	ICU	VG	31. 12. 2022.	>128	128	>128	>128	128	128	32	64	R	64	128	128	S	0.5	KPC	NEG	5	5	74	m	S	bowel surgery, sec.Hartman	BSI	ICU	tissue: 2
6	278096	SPUTUM	ICU	VG	26.05. 2023.	>128	128	>128	>128	>128	>128	8	64	R	>128	64	>128	S	64	OXA-48	POS	6	6	85	f	D	splenectomy, colon resection	none	ICU
7	33924	DRAIN CONTENT	ICU	VG	30. 06. 2023.	>128	64	>128	>128	>128	128	32	128	R	>128	128	>128	S	0.5	OXA-48	POS	7	7	72	m	S	total hip arthroplasty	SSI	ICU
8	60765	ETA	ICU	VG KONTAMINIRAN	21. 11. 2022.	>128	>128	>128	>128	>128	32	4	4	R	16	16	32	S	0.25	OXA-48	POS	8	8	66	m	S	haematoma evacuation	none	ICU
9	3010	TISSUE	ICU/PICU	VG	16. 01. 2023.	>128	>128	>128	>128	>128	64	2	8	R	16	16	64	R	1	OXA-48	POS	9	9	32	m	S	craniotomy, polytrauma	SSI	ICU/PICU
10	5523	URINE	Burn Unit	VG	30.01. 2023.	>128	128	>128	>128	128	128	1	4	R	0.5	8	16	S	0.25	OXA-48	POS	10	10	73	m	D	major burns	UTI	Burn Unit
11	37638	URINE	ICU	VG	11. 02. 2023.	>128	64	>128	>128	128	128	1	8	R	2	64	128	S	1	OXA-48	POS	11	11	64	m	D	subdural haematoma		ICU
12	2573	ETA	ICU	VG	13. 01. 2023.	>128	128	>128	>128	128	128	8	16	R	>128	16	128	S	0.5	OXA-48	POS	12	12	77	f	D	neoplasma papillae vateri	none	ICU
13	8089	ETA	ICU	VG	12. 02. 2023.	>128	>128	128	>128	>128	128	16	16	R	>128	32	>128	S	1	OXA-48	POS	13	13	68	m	S	tetraplegia	none	ICU
14	9813	RECTUM SWAB	ICU	VG	20. 02. 2023.	128	>128	128	>128	128	64	16	64	R	128	32	>128	S	1	OXA-48	POS	14	14	74	m	D	disseminated malignancy	none	ICU
15	10671	SPINAL DISK	ICU	VG	24. 02. 2023.	128	64	128	>128	128	64	16	4	R	128	16	>128	S	0.5	OXA-48	POS	15	15	84	m	S	acetabulum surgery	SSI	ICU
16	37511	BC	ICU	VG	15.07. 2023.	128	64	128	>128	128	64	64	64	R	>128	>128	>128	S	0.5	OXA-48	POS	16	16	66	m	S	spondylodiscitis	BSI	ICU
17	10091	urine	PICU	VG	22.02. 2023.	128	>128	128	>128	>128	128	8	16	R	64	64	>128	R	0.5	NDM	NEG	17	17	66	m	S	spondylodiscitis	UTI	PICU
18	12755	ETA	Burn Unit	VG	08. 03. 2023.	128	64	>128	>128	>128	64	4	16	R	>128	8	>128	S	0.5	OXA-48	POS	18	18	69	M	S	major burns	none	Burn Unit
19	14732	WOUND SWAB	ICU	VG	18.03. 2023.	128	128	>128	>128	>128	128	16	32	R	>128	128	>128	S	2	OXA-48	POS	19	19	84	m	S	Th12 fracture	wound infection	ICU
20	14932	BAL	ICU	VG	20. 03. 2023.	128	64	>128	>128	>128	128	8	8	R	>128	64	>128	S	1	OXA-48	POS	20	20	44	m	S	subdural haematoma	RTI	ICU
21	15481	RECTUM SWAB	PICU	VG	22.03. 2023.	32	64	>128	>128	>128	128	1	2	R	16	64	>128	S	2	OXA-48	POS	21	21	74	f	S	spinal canal empyema	none	PICU
22	19322	RECTUM SWAB	ICU	VG	13.04. 2023.	128	128	>128	>128	>128	>128	2	16	R	128	16	>128	S	1	OXA-48	POS	22	22	85	f	S	EVAR	none	ICU
23	20047	RECTUM SWAB	ICU	VG	17. 04. 2023.	64	64	>128	>128	>128	>128	2	16	R	128	16	>128	S	32	OXA-48	POS	23	23	18	m	S	polytrauma	none	ICU
24	20177	PUS	ICU	VG	21. 04. 2023.	128	64	>128	>128	>128	>128	16	32	R	>128	128	>128	S	32	OXA-48	POS	24	24	80	m	S	Th 11 fracture	SSI	ICU
25	20165	urine	ICU	VG	2023-04-18	128	128	>128	>128	128	>128	8	8	R	>128	32	>128	S	1	OXA-48	POS	25	25	85	f	D	stercoral peritonitis	UTI	ICU
26	21386	RECTUM SWAB	ICU	VG	24. 04. 2023.	>128	128	>128	>128	128	128	32	64	R	>128	64	>128	S	0.5	OXA-48	POS	26	26	80	m	D	intraabdominal abscess	SSI	ICU
27	23863	ETA	ICU	VG	25. 04. 2023.	>128	64	>128	>128	>128	>128	8	8	R	32	64	>128	S	1	OXA-48	POS	27	27	73	f	D	intraabdominal abscess	SSI	ICU
28	30855	PERINEAL SWAB	ICU	VG	13. 06. 2023.	>128	128	>128	>128	128	>128	4	8	R	>128	128	>128	S	32	OXA-48	POS	28	28	44	m	S	traumatic subdural haematoma	UTI	ICU
29	31306	URINE	ICU	VG	15.06. 2023.	>128	64	>128	>128	128	>128	8	16	R	>128	8	>128	R	64	NDM	NEG	29	29	70	f	D	gall bladder perforation	UTI	ICU
30	29276	urine	ICU	VG	04. 06. 2023.	>128	128	>128	>128	128	>128	2	8	R	>128	64	>128	S	2	OXA-48	POS	30	30	73	m	S	septic arthritis	UTI	ICU
31	32516	urine	PICU	VG	22. 06. 2023.	>128	64	>128	>128	128	>128	4	8	R	>128	128	>128	S	2	OXA-48	POS	31	31	86	f	D	subdural haematoma	UTI	PICU
32	29445	ETA	ICU	VG	05.07. 2023.	>128	128	>128	>128	128	>128	1	4	R	>128	32	>128	S	32	OXA-48	POS	32	32	64	f	S	SAH	none	ICU
33	45337	ETA	PICU	VG	06.09. 2023.	>128	128	>128	>128	>128	64	2	64	R	>128	64	>128	S	0.5	OXA-48	POS	33	33	88	m	S	subdural haematoma	none	PICU
34	47168	BC	ICU	VG	15.09. 2023.	>128	>128	>128	>128	>128	>128	8	32	R	>128	>128	>128	S	64	OXA-48	POS	34	34	45	f	D	intracerebral haematoma	BSI	ICU
35	40124	BC	ICU	VG	07.08, 2023.	>128	128	>128	>128	64	128	32	128	R	>128	128	>128	S	0.5	OXA-48	POS	35	35	75	f	S	pulmonary contusion	BSI	ICU
36	39118	PERINEAL SWAB	ICU	VG	01. 08. 2023.	>128	128	>128	>128	128	128	64	64	R	128	32	>128	S	1	OXA-48	POS	36	36	87	f	D	UTI, femoral fracture	none	ICU
37	26783	ETA	ICU	VG	21. 05. 2023.	>128	128	>128	>128	64	32	4	16	R	128	>128	>128	S	1	OXA-48	POS	37	37	43	m	S	pancreatic pseudocyst		ICU
38	24479	decubitus swab	ICU	VG	09.05. 2023.	128	128	>128	>128	>128	128	16	32	R	>128	128	>128	S	32	OXA-48	POS	38	38	49	m	S	gall bladder perofration	none	ICU
39	23199	SPUTUM	ICU	VG	02.05. 2023.	>128	128	>128	>128	128	32	4	64	R	32	32	>128	S	0.5	OXA-48	POS	39	39	83	m	S	sacral decubitus, femur fracture	none	ICU
40	24630	BRIS REKTUMA	ICU	VG	09. 054. 2023.	>128	64	>128	>128	>128	>128	4	8	R	>128	32	>128	S	1	OXA-48	POS	40	40	84	m	S	femoral fracture, liquidothorax	none	ICU
41	60394	BC	PICU	VG	23. 11. 2023.	>128	>128	>128	>128	>128	128	4	8	R	8	128	>128	S	0.5	OXA-48	POS	41	41	45	f	S	intracerebral haematoma	BSI	PICU
42	61855	ETA	ICU	VG	1. 12. 2023.	>128	>128	>128	>128	>128	128	16	32	R	>128	128	>128	S	0.5	OXA-48	POS	42	42	88	m	D	acalculous acute cholecystitis, MOF	none	ICU
43	54534	INTRAOPERATIVE SAMPLE	ICU	VG	24.10. 2023.	>128	>128	>128	>128	>128	128	16	64	R	128	>128	>128	S	0.5	OXA-48	POS	43	43	78	m	D	incarcerated hernia, MOF	SSI	ICU
44	50757	bronchial aspirate	ICU	VG	04.10. 2023.	>128	>128	>128	>128	>128	>128	16	16	R	>128	32	>128	S	0.5	OXA-48	POS	44	44	33	f	S	cellulitis , streptococcus pzogenes	SSI	ICU
45	56128	WOUND SWAB	ICU	VG	02.11. 2023.	>128	>128	>128	>128	>128	128	16	32	R	>128	128	>128	S	0.5	OXA-48	POS	45	45	81	m	S	acute kidney injury, UTI	wound infection	ICU
46	2421	BRONHAL ASPIRATE	ICU	VG	14.01. 2024.	>128	>128	>128	>128	>128	128	16	64	R	>128	128	>128	S	0.5	OXA-48	POS	46	46	70	m	S	total hip arthroplasty, infection	none	ICU
																									M=30	D=14	0.3		ICU: 36
			ICU-intensive care unit, PICU-postintensive care unit																						F=16	S=32			PICU:
		ESBL TESTIRANJE
		CAZ	CL	FEP	CL	CTX	CL	CRO	CL		CAZ	CL	FEP	CL	CTX	CL	CRO	CL
1	29048	6	20	6	24	8	18	6	23	POS	6	8	6	9	6	6	6	6	NEG	29048		1	1
2	64908	18	30	19	32	6	27	12	29	POS	18	19	19	20	6	6	12	15	NEG	64908		2	2
3	61342	8	23	15	27	6	24	7	25	POS	8	7	15	18	6	6	7	6	NEG	61342		3	3
4	67607	10	19	18	25	6	19	6	22	POS	10	10	18	17	6	6	6	6	NEG	67607		5	5
5	68484	6	9	6	11	6	11	6	10	NEG	6	6	9	10	6	8	6	7	NEG	68484		7	7
6	278096	6	18	6	21	6	13	6	19	POS	6	6	6	6	6	6	6	6	NEG	278096		8	8
7	33924	6	16	12	23	6	15	6	21	POS	6	6	6	6	6	6	6	6	NEG	33924		9	9
8	60765	6	30	18	30	6	30	10	27	POS	6	6	18	20	6	6	10	12	NEG	60765		10	10
9	3010	6	24	15	29	6	23	6	27	POS	6	8	15	14	6	8	6	6	NEG	3010		11	11
10	5523	6	21	13	27	6	20	6	24	POS	6	6	13	11	6	6	6	6	NEG	5523		12	12
11	37638	6	20	6	22	6	15	6	20	POS	6	6	6	6	6	6	6	6	NEG	37638		13	13
12	2573	6	15	6	18	6	10	6	11	POS	6	7	6	6	6	7	6	6	NEG	2573		14	14
13	8089	6	15	6	20	6	15	6	20	POS	6	8	6	6	6	6	6	6	NEG	8089		15	15
14	9813	6	21	6	26	6	16	6	22	POS	6	9	6	6	6	9	6	6	NEG	9813		16	16
15	10671	6	23	15	30	6	24	6	26	POS	6	6	15	17	6	6	6	6	NEG	10671		17	17
16	37511	6	26	22	28	6	23	6	25	POS	6	6	22	20	6	6	6	6	NEG	37511		18	18
17	10091	6	8	11	12	6	6	6	6	NEG	6	7	11	13	6	9	6	6	NEG	10091		19	19
18	12755	6	20	9	25	6	18	6	21	POS	6	6	9	10	6	6	6	6	NEG	12755		20	20
19	14732	6	20	6	25	6	18	6	23	POS	6	6	6	6	6	6	6	6	NEG	14732		21	21
20	14932	6	21	6	26	6	16	6	22	POS	6	21	6	26	6	16	6	22	NEG	14932		22	22
21	19322	6	16	6	22	6	14	6	20	POS	6	8	6	6	6	6	6	6	NEG	15481		23	23
22	19322	6	19	6	25	6	16	6	22	POS	6	6	6	8	6	6	6	6	NEG	19322		24	24
23	20047	6	18	6	22	6	15	6	21	POS	6	6	6	9	6	6	6	6	NEG	20447		25	25
24	20177	6	15	6	23	6	14	6	20	POS	6	6	6	6	6	6	6	6	NEG	20177		26	26
25	20165	6	17	6	20	6	14	6	19	POS	6	6	6	6	6	6	6	6	NEG	20165		27	27
26	21386	6	18	6	24	6	13	6	20	POS	6	6	6	6	6	6	6	6	NEG	21386		28	28
27	23863	6	20	6	20	6	18	6	22	POS	6	6	6	6	6	6	6	6	NEG	23863		29	29
28	30855	6	19	10	22	6	13	6	17	POS	6	6	10	11	6	6	6	6	NEG	30855		30	30
29	31306	6	8	6	10	6	6	6	21	NEG	6	6	6	6	6	6	6	6	NEG	31306		31	31
30	29276	6	20	6	28	6	11	6	21	POS	6	6	6	6	6	6	6	6	NEG	29276		32	32
31	32516	6	22	9	24	6	15	6	23	POS	6	6	9	11	6	6	6	6	NEG	32516		33	33
32	29445	6	27	6	26	6	30	6	30	POS	6	6	6	6	6	6	6	6	NEG	29445		34	34
33	45337	6	15	6	19	6	11	6	20	POS	6	6	6	6	6	6	6	6	NEG	45337		36	36
34	47168	6	19	6	18	6	13	6	19	POS	6	6	6	6	6	6	6	6	NEG	47168		37	37
36	39118	6	18	6	19	6	19	6	14	POS	6	6	6	6	6	6	6	6	NEG	39118		40	40
37	26783	6	20	6	23	6	13	6	22	POS	6	6	6	6	6	6	6	6	NEG	26783		41	41
38	24479	6	11	6	12	6	12	6	12	POS	6	6	6	6	6	6	6	6	NEG	24479		42	42
39	23199	6	16	9	20	6	14	6	21	POS	6	6	9	10	6	6	6	6	NEG	23199		44	44
40	24630	6	17	10	18	6	18	6	24	POS	6	17	10	18	6	18	6	24	NEG	24630		45	45
41	60394	6	18	6	25	6	21	6	23	POS	6	6	6	8	6	9	6	10	NEG	60394		46	46
42	61855	6	15	6	18	6	14	6	16	POS	6	6	6	6	6	6	6	9	NEG	61855
43	54534	6	17	6	17	6	14	6	16	POS	6	6	6	6	6	6	6	6	NEG	54534
44	50757	6	25	6	21	6	19	8	23	POS	6	6	6	6	6	6	8	8	NEG	50757
45	56128	6	15	6	16	6	13	6	15	POS	6	6	6	6	6	9	6	6	NEG	56128
46	2421	6	18	6	16	6	15	6	18	POS	6	6	6	6	6	6	6	6	NEG	2421
	KARBAPENEMAZE														21
	HODGE	CIM						IMI	EDTA	MEM	EDTA				IS1999/OXA-48
1	POS	POS	6	1	29048			22	25	19	21	NEG	OXA-48	8	NEG	1	8
2	POS	POS	6	2	64908			25	24	26	26	NEG	OXA-48	0.5	NEG	0.5	0.5
3	POS	POS	6	3	61342			24	26	27	25	NEG	OXA-48	0.5	NEG	0.5	0.5
4	NEG	NEG	21	4	67607			23	23	19	22	NEG	OXA-48	8	NEG	1	8
5	POS	POS	6	5	68484		KPC	6	6	6	6	NEG	KPC	64		32	64
6	POS	POS	8	6	278096			15	21	6	15	pos	OXA-48	64	POS	8	64
7	POS	POS	6	7	33924			6	14	6	16	pos	OXA-48	128	POS	32	128
8	POS	NEG	20	8	60765			20	21	18	18	NEG	OXA-48	4	NEG	4	4
9	NEG	POS	6	9	3010			22	20	17	16	NEG	OXA-48	8	NEG	2	8
10	POS	POS	6	10	5523			23	22	20	21	NEG	OXA-48	4	NEG	1	4
11	POS	POS	6	11	37638			22	24	18	18	NEG	OXA-48	8	NEG	1	8
12	POS	NEG	18	12	2573			20	22	14	25	pos	OXA-48	16	POS	8	16
13	POS	POS	6	13	8089			16	16	14	18	NEG	OXA-48	16	POS	16	16
14	POS	POS	6	14	9813			14	17	6	15	pos	OXA-48	64	POS	16	64
15	POS	POS	6	15	10671			15	14	18	16	NEG	OXA-48	4	NEG	16	4
16	POS	POS	10	16	37511			6	13	6	15	pos	OXA-48	64	POS	64	64
17	POS	POS	6	17	10091		NDM	12	23	10	25	POS	NDM	16	NEG	8	16
18	POS	POS	6	18	12755			19	21	16	20	NEG	OXA-48	16	NEG	4	16
19	POS	POS	6	19	14732			18	17	10	18	pos	OXA-48	32	POS	16	32
20	POS	NEG	17	20	14932			20	22	19	18	NEG	OXA-48	8	NEG	8	8
21	NEG	POS	6	21	15481			23	23	21	20	NEG	OXA-48	2	NEG	1	2
22	NEG	POS	6	22	19322			21	21	18	21	NEG	OXA-48	16	NEG	2	16
23	POS	NEG	19	23	20047			20	23	17	22	NEG	OXA-48	16	POS	2	16
24	POS	NEG	21	24	20177			16	21	12	20	pos	OXA-48	32	POS	16	32
25	POS	POS	6	25	20165			22	24	21	20	NEG	OXA-48	8	NEG	8	8
26	POS	POS	6	26	21386			6	18	6	22	pos	OXA-48	64	POS	32	64
27	POS	POS	6	27	23863			19	18	18	23	NEG	OXA-48	8	NEG	8	8
28	NEG	NEG	16	28	30855			22	24	18	21	NEG	OXA-48	8	NEG	4	8
29	POS	POS	6	29	31306			16	29	14	30	POS	NDM	16	NEG	8	16
30	NEG	NEG	21	30	29276		NDM	20	19	18	21	NEG	OXA-48	8	NEG	2	8
31	NEG	POS	6	31	32516			18	21	17	19	NEG	OXA-48	8	NEG	4	8
32	NEG	POS	6	32	29445			24	22	19	18	NEG	OXA-48	4	NEG	1	4
33	POS	POS	6	33	45337			22	22	8	20	pos	OXA-48	64	POS	2	64
34	NEG	POS	6	34	47168			19	17	12	23	pos	OXA-48	32	POS	8	32
35	POS	POS	6	35	40124			14	28	6	30	pos	OXA-48	128	POS	32	128
36	POS	POS	6	36	39118			8	22	9	33	pos	OXA-48	64	POS	64	64
37	POS	POS	6	37	26783			19	20	17	24	NEG	OXA-48	16	NEG	4	16
38	POS	POS	6	38	24479			17	25	15	30	pos	OXA-48	32	POS	16	32
39	POS	POS	6	39	2319			18	22	14	19	NEG	OXA-48	64	POS	4	64
40	POS	POS	6	40	24630			18	20	19	19	NEG	OXA-48	8	NEG	4	8
41	NEG	POS	6	41	60394			18	18	20	19	NEG	OXA-48	8	NEG	4	8
42	POS	NEG	17	42	61855			15	25	11	28	pos	OXA-48	32	POS	16	32
43	POS	NEG	20	43	54534			16	24	8	30	pos	OXA-48	64	POS	16	64
44	NEG	NEG	18	44	50757			18	21	19	19	NEG	OXA-48	16	POS	16	16
45	POS	POS	6	45	56128			17	16	18	23	NEG	OXA-48	32	POS	16	32
46	POS	POS	6	46	2421			16	28	13	29	pos	OXA-48	64	POS	16	64
		TEM	SHV	CTX-M		ESBL	OKNV	KPC	IMP	VIM	NDM	OXA-48	GR 1	GR 2	GR 3	GR 4	gr 5	F	K	B/O	qnr A	qnrS	mcr-1	mcr-2
1	29048		POS	POS		POS	OXA-48	NEG	NEG	NEG	NEG	POS	NEG	POS	NEG	NEG	NEG	NEG	NEG	NEG	NEG	NEG	NEG	NEG
2	64908		POS	POS		POS	OXA-48	NEG	NEG	NEG	NEG	POS	NEG	POS	NEG	Y	NEG	NEG	NEG	NEG	NEG	NEG	NEG	NEG
3	61342		POS	POS		POS	OXA-48	NEG	NEG	NEG	NEG	POS	NEG	POS	NEG	NEG	NEG	NEG	NEG	NEG	NEG	NEG	NEG	NEG
4	67607		POS	POS		POS	OXA-48	NEG	NEG	NEG	NEG	POS	NEG	NEG	W	NEG	NEG	NEG	NEG	NEG	NEG	NEG	NEG	NEG
5	68484		POS	NEG		NEG	KPC	POS	NEG	NEG	NEG	NEG	NEG	NEG	NEG	P	NEG	NEG	NEG	NEG	NEG	NEG	NEG	NEG
6	278096		POS	POS		POS	OXA-48	NEG	NEG	NEG	NEG	POS	NEG	POS	NEG	NEG	NEG	NEG	NEG	NEG	NEG	NEG	NEG	NEG
7	33924		POS	POS		POS	OXA-48	NEG	NEG	NEG	NEG	POS	NEG	POS	NEG	NEG	NEG	NEG	NEG	NEG	NEG	NEG	NEG	NEG
8	60765		POS	POS		POS	OXA-48	NEG	NEG	NEG	NEG	POS	NEG	POS	NEG	NEG	NEG	NEG	NEG	NEG	NEG	NEG	NEG	NEG
9	3010		POS	POS		POS	OXA-48	NEG	NEG	NEG	NEG	POS	NEG	POS	NEG	NEG	NEG	NEG	NEG	NEG	NEG	NEG	NEG	NEG
10	5523		POS	POS		POS	OXA-48	NEG	NEG	NEG	NEG	POS	NEG	POS	NEG	Y	NEG	NEG	NEG	NEG	NEG	NEG	NEG	NEG
11	37638		POS	POS		POS	OXA-48	NEG	NEG	NEG	NEG	POS	NEG	POS	NEG	Y	NEG	NEG	NEG	NEG	NEG	NEG	NEG	NEG
12	2573		POS	POS		POS	OXA-48	NEG	NEG	NEG	NEG	POS	NEG	POS	NEG	NEG	NEG	NEG	NEG	NEG	NEG	NEG	NEG	NEG
13	8089		POS	POS		POS	OXA-48	NEG	NEG	NEG	NEG	POS	NEG	NEG	NEG	Y	NEG	NEG	NEG	NEG	NEG	NEG	NEG	NEG
14	9813		POS	POS		POS	OXA-48	NEG	NEG	NEG	NEG	POS	NEG	NEG	NEG	NEG	NEG	NEG	NEG	NEG	NEG	NEG	NEG	NEG
15	10671		POS	POS		POS	OXA-48	NEG	NEG	NEG	NEG	POS	NEG	NEG	W	NEG	NEG	NEG	NEG	NEG	NEG	NEG	NEG	NEG
16	37511		POS	POS		POS	OXA-48	NEG	NEG	NEG	NEG	POS	NEG	POS	W	NEG	NEG	NEG	NEG	NEG	NEG	NEG	NEG	NEG
17	10091		POS	NEG		NEG	NDM	NEG	NEG	NEG	POS	NEG	NEG	POS	NEG	NEG	NEG	NEG	NEG	NEG	NEG	NEG	NEG	NEG
18	12755		POS	POS		POS	OXA-48	NEG	NEG	NEG	NEG	POS	NEG	POS	W	NEG	NEG	NEG	NEG	NEG	NEG	NEG	NEG	NEG
19	14732		POS	POS		POS	OXA-48	NEG	NEG	NEG	NEG	POS	NEG	POS	NEG	NEG	NEG	NEG	NEG	NEG	NEG	NEG	NEG	NEG
20	14932		POS	POS		POS	OXA-48	NEG	NEG	NEG	NEG	POS	NEG	POS	NEG	NEG	NEG	NEG	NEG	NEG	NEG	NEG	NEG	NEG
21	15481		POS	POS		POS	OXA-48	NEG	NEG	NEG	NEG	POS	NEG	POS	NEG	NEG	NEG	NEG	NEG	NEG	NEG	NEG	NEG	NEG
22	19322		POS	POS		POS	OXA-48	NEG	NEG	NEG	NEG	POS	NEG	POS	NEG	NEG	NEG	NEG	NEG	NEG	NEG	NEG	NEG	NEG
23	20047		POS	POS		POS	OXA-48	NEG	NEG	NEG	NEG	POS	NEG	POS	NEG	NEG	NEG	NEG	NEG	NEG	NEG	NEG	NEG	NEG
24	20177		POS	POS		POS	OXA-48	NEG	NEG	NEG	NEG	POS	NEG	POS	W	NEG	NEG	NEG	NEG	NEG	NEG	NEG	NEG	NEG
25	20165		POS	POS		POS	OXA-48	NEG	NEG	NEG	NEG	POS	NEG	POS	W	NEG	NEG	NEG	NEG	NEG	NEG	NEG	NEG	NEG
26	21386		POS	POS		POS	OXA-48	NEG	NEG	NEG	NEG	POS	NEG	NEG	NEG	NEG	NEG	NEG	NEG	NEG	NEG	NEG	NEG	NEG
27	23863		POS	POS		POS	OXA-48	NEG	NEG	NEG	NEG	POS	NEG	POS	NEG	NEG	NEG	NEG	NEG	NEG	NEG	NEG	NEG	NEG
28	30855		POS	POS		POS	OXA-48	NEG	NEG	NEG	NEG	POS	NEG	NEG	NEG	NEG	NEG	NEG	NEG	NEG	NEG	NEG	NEG	NEG
29	31306		POS	NEG		NEG	NDM	NEG	NEG	NEG	POS	NEG	NEG	NEG	NEG	NEG	NEG	NEG	NEG	NEG	NEG	NEG	NEG	NEG
30	29276		POS	POS		POS	OXA-48	NEG	NEG	NEG	NEG	POS	NEG	NEG	NEG	NEG	NEG	NEG	NEG	NEG	NEG	NEG	NEG	NEG
31	32516		POS	POS		POS	OXA-48	NEG	NEG	NEG	NEG	POS	NEG	NEG	NEG	NEG	NEG	NEG	NEG	NEG	NEG	NEG	NEG	NEG
32	29445		POS	POS		POS	OXA-48	NEG	NEG	NEG	NEG	POS	NEG	NEG	NEG	NEG	NEG	NEG	NEG	NEG	NEG	NEG	NEG	NEG
33	45337		POS	POS		POS	OXA-48	NEG	NEG	NEG	NEG	POS	NEG	NEG	NEG	NEG	NEG	NEG	NEG	NEG	NEG	NEG	NEG	NEG
34	47168		POS	POS		POS	OXA-48	NEG	NEG	NEG	NEG	POS	NEG	NEG	NEG	NEG	NEG	NEG	NEG	NEG	NEG	NEG	NEG	NEG
35	40124		POS	POS		POS	OXA-48	NEG	NEG	NEG	NEG	POS	NEG	NEG	NEG	NEG	NEG	NEG	NEG	NEG	NEG	NEG	NEG	NEG
36	39118		POS	POS		POS	OXA-48	NEG	NEG	NEG	NEG	POS	NEG	NEG	NEG	NEG	NEG	NEG	NEG	NEG	NEG	NEG	NEG	NEG
37	26783		POS	POS		POS	OXA-48	NEG	NEG	NEG	NEG	POS	NEG	NEG	NEG	NEG	NEG	NEG	NEG	NEG	NEG	NEG	NEG	NEG
38	24479		POS	POS		POS	OXA-48	NEG	NEG	NEG	NEG	POS	NEG	NEG	NEG	NEG	NEG	NEG	NEG	NEG	NEG	NEG	NEG	NEG
39	23199		POS	POS		POS	OXA-48	NEG	NEG	NEG	NEG	POS	NEG	NEG	NEG	NEG	NEG	NEG	NEG	NEG	NEG	NEG	NEG	NEG
40	24630		POS	POS		POS	OXA-48	NEG	NEG	NEG	NEG	POS	NEG	NEG	NEG	NEG	NEG	NEG	NEG	NEG	NEG	NEG	NEG	NEG
41	60394		POS	POS		POS	OXA-48	NEG	NEG	NEG	NEG	POS	NEG	NEG	NEG	NEG	NEG	NEG	NEG	NEG	NEG	NEG	NEG	NEG
42	61855		POS	POS		POS	OXA-48	NEG	NEG	NEG	NEG	POS	NEG	NEG	W	NEG	NEG	NEG	NEG	NEG	NEG	NEG	NEG	NEG
43	54534		POS	POS		POS	OXA-48	NEG	NEG	NEG	NEG	POS	NEG	NEG	NEG	NEG	NEG	NEG	NEG	NEG	NEG	NEG	NEG	NEG
44	50757		POS	POS		POS	OXA-48	NEG	NEG	NEG	NEG	POS	NEG	NEG	NEG	NEG	NEG	NEG	NEG	NEG	NEG	NEG	NEG	NEG
45	56128		POS	POS		POS	OXA-48	NEG	NEG	NEG	NEG	POS	NEG	NEG	NEG	NEG	NEG	NEG	NEG	NEG	NEG	NEG	NEG	NEG
46	2421		POS	POS		POS	OXA-48	NEG	NEG	NEG	NEG	POS	NEG	NEG	W	NEG	NEG	NEG	NEG	NEG	NEG	NEG	NEG	NEG

## Sheet: STATISTIKA
#NUM!			M=68	F=45	2	95	68		46	37	83
2									D=27	0.32
63
74
60
80
81
77			UHCZ: 37				OUTPATIENT: 30			UHCSM: 46
92
44			URINE: 5				URINE 27			URINE: 7
64			BC: 6				colonizaiton 1			BC: 5
73			BAL: 1				WOUND INFECTION: 1			wound: 2
59			WOUND 1		1		tissue: 1			BAL:1
69			tissue: 4							pus: 1
48			kolonizacija:22							tissue: 2
61
75										KOLONIZACIJA: 29
44
69
75
56
44
72
28
54
48
83
72
79
85
74
92
84
60
26
65
81
61
76
69
76
49
81
76
73
76
86
87
50
75
25
71
86
54
93
64
52
77
78
72
74
55
95
85
82
52
70
83
75
83
81
74
85
72
66
32
73
64
77
68
74
84
66
66
69
84
44
74
85
18
80
85
80
73
44
70
73
86
64
88
45
75
87
43
49
83
84
45
88
78
33
81
70
88
